# Supplementary material for: Study on the water-richness law and zoning assessment of mine water-bearing aquifers based on sedimentary characteristics
Source: Sci Rep. 2022 Aug 18;12:14107. doi: 10.1038/s41598-022-18403-5 (PMC9388632; doi:10.1038/s41598-022-18403-5)
Supplement: Supplementary file 1 — Supplementary Information. [file 41598_2022_18403_MOESM1_ESM.zip]

Archive with 11 entries (10 files):
- Raw Data/
- Raw Data/Fig. 10 Correlation of between stoping footage and water inflow in the first working face.xlsx
- Raw Data/Fig. 4(a) Results of drilling apparent resistivity.cdr
- Raw Data/Fig. 4(b) Results of drilling apparent resistivity.cdr
- Raw Data/Fig. 5 Characteristics of sequence stratigraphic framework and sedimentary microfacies cycles in Well H80.cdr
- Raw Data/Fig. 6 Water releasing results of underground boreholes in the first working face.xls
- Raw Data/Fig. 7(a) Third member of the Yaní»an Formation.cdr
- Raw Data/Fig. 7(b) First member of the Zhiluo Formation.cdr
- Raw Data/Fig. 8(a) Sedimentary environment impact index.txt
- Raw Data/Fig. 8(b) Interlayer ratio of sandstone and mudstone.txt
- Raw Data/Fig. 8(c) Sandstone thickness.txt
