# Supplementary material for: Study on the water-richness law and zoning assessment of mine water-bearing aquifers based on sedimentary characteristics
Source: Sci Rep. 2022 Aug 18;12:14107. doi: 10.1038/s41598-022-18403-5 (PMC9388632; doi:10.1038/s41598-022-18403-5)
Supplement: Supplementary file 1 — Supplementary Information. [file 41598_2022_18403_MOESM1_ESM.zip › Raw Data/Fig. 10 Correlation of between stoping footage and water inflow in the first working face.xlsx]

## Sheet: water inflow in the first worki
Stoping footage，m	water inflow，m3/h
75.6	21.7
300	60
520	120
550	200
600	300
693	400
900	480
1065	510
1257	524
1600	550
1971	589.7
2180	640
2445	710
2550	790
2651	880
2800	940
2943	971
3150	965
