# Supplementary material for: Study on the water-richness law and zoning assessment of mine water-bearing aquifers based on sedimentary characteristics
Source: Sci Rep. 2022 Aug 18;12:14107. doi: 10.1038/s41598-022-18403-5 (PMC9388632; doi:10.1038/s41598-022-18403-5)
Supplement: Supplementary file 1 — Supplementary Information. [file 41598_2022_18403_MOESM1_ESM.zip › Raw Data/Fig. 6 Water releasing results of underground boreholes in the first working face.xls]

## Sheet: Sheet1
	Y2-1	Y3-1	Y4-1	H3-1	H3-3
0	0	0	0	0	0
5	0	0	0	0	0
10	0	0	0	0	0
15	0	0	0	0	0
20	0	0	0	0	0
25	0	0	0	0	0
30	0	0	0	0	0
35	10	20	0	20	10
40	15	30	10	20	10
45	18	40	10	20	10
50	20	40	40	20	10
55	20	40	40	20	10
60	20	40	40	20	100
65	20	40	95	20	100
70	125	40	92	20	100
75	122.5	40	125	20	100
80	120	40	125	55	100
85	140	40	125	55	100
90	140	40	125	55	100
95	140	40	125	55	100
100	140	105	125	55	100
105	140	102.5	135	55	100
110	140	100	135	55	100
115	140	100	135	55	100
120	140	140	140	90	100
