# Supplementary material for: Study on the water-richness law and zoning assessment of mine water-bearing aquifers based on sedimentary characteristics
Source: Sci Rep. 2022 Aug 18;12:14107. doi: 10.1038/s41598-022-18403-5 (PMC9388632; doi:10.1038/s41598-022-18403-5)
Supplement: Supplementary file 1 — Supplementary Information. [file 41598_2022_18403_MOESM1_ESM.zip › Raw Data/Fig. 8(a) Sedimentary environment impact index.txt]

H068	631126.03	4306304.80	0.574
H070	629072.82	4306226.00	0.639
H071	627121.65	4306146.59	0.827
H072	625086.46	4306301.01	0.666
H073	624131.16	4306100.34	0.686
H074	623175.03	4306115.01	0.723
HO77	631142.54	4305317.24	0.688
HO78	629138.75	4305270.10	0.776
HO79	628161.40	4305259.55	0.770
H80	627139.29	4305222.54	0.685
H081	625143.11	4305203.98	0.716
H82	623924.36	4305237.26	0.799
H083	623011.58	4305090.12	1.000
H087	631194.31	4304297.84	0.697
H88	630161.53	4303711.00	0.258
H089	629158.33	4304313.33	0.635
H090	628165.86	4304250.91	0.624
H091	627182.56	4304186.10	0.748
H092	626146.80	4304189.85	0.652
H093	625045.35	4304205.28	0.485
H094	624139.50	4304130.47	0.460
H095	623172.18	4304115.47	0.484
H098	631205.59	4303306.40	0.609
H099	630171.64	4303301.15	0.332
H100	629213.40	4303285.72	0.562
H101	628223.44	4303264.20	0.611
H102	627151.91	4303194.01	0.920
H103	626183.53	4303166.85	0.570
H104	625189.95	4303179.87	0.754
H105	623998.26	4303346.39	0.728
H106	623156.37	4303148.64	0.628
H111	631253.98	4302314.13	0.501
H112	630190.50	4302290.65	0.735
H113	629234.06	4302244.78	0.543
H114	628166.26	4302252.07	0.639
H115	627242.85	4302243.78	0.968
H116	626210.27	4302204.36	0.789
H117	625184.07	4302177.91	0.901
H118	624183.45	4302158.24	0.823
H119	623236.24	4302160.26	0.511
H122	631189.46	4301318.31	0.692
H123	630246.80	4301298.78	0.658
H124	629204.80	4301321.60	0.715
H125	628183.13	4301270.55	0.600
H126	627216.62	4301204.21	0.467
H127	626206.48	4301173.15	0.571
H128	625236.87	4301176.15	0.888
H129	624230.21	4301137.74	0.745
H130	623266.71	4301227.44	0.665
H134	627268.76	4299286.73	0.346
H135	625216.71	4299293.00	0.718
H136	623311.06	4299243.90	0.709
H140	625298.35	4297324.07	0.716
H141	623368.91	4297240.97	0.409
WM02	630154.67	4304745.49	0.717
WM05	626186.98	4304710.23	0.700
WW09	628133.02	4306296.12	0.952
WW10	626163.47	4306105.44	0.585
HK06	624207.63	4298325.18	0.527
HM01	628640.60	4304767.12	0.878
HM02	629648.06	4304762.41	0.515
HM03	630656.32	4304798.50	0.551
HM04	628661.27	4303756.86	0.765
HM05	629697.70	4303797.85	0.514
HM06	630688.69	4303816.52	0.497
HM07	628691.53	4302761.85	0.658
HM08	629729.68	4302747.98	0.517
HM09	630694.10	4302790.29	0.483
HM10	628704.83	4301765.99	0.545
HM11	629668.71	4301793.36	0.562
HM12	630713.60	4301807.57	0.423
HM13	630171.11	4304314.12	0.478
B1	627655.75	4304709.63	0.599
B2	626566.14	4303687.14	0.429
B3	627686.82	4303741.50	0.660
B4	627666.11	4302707.47	0.772
B5	627623.54	4300674.63	0.833
B6	626901.87	4300973.81	0.693
B7	625643.91	4300687.87	0.755
B8	624731.05	4300646.18	0.951
B9	624207.10	4300229.16	0.701
B10	625218.18	4300308.82	0.690
B11	627215.58	4300283.26	0.768
B12	626721.19	4299753.61	0.651
B13	625742.87	4299789.75	0.476
B14	624719.32	4299789.88	0.402
B15	624201.06	4299279.71	0.756
B16	626196.88	4299363.59	0.458
B17	626675.32	4298814.58	0.646
B18	625707.85	4298791.55	0.565
B19	624741.88	4298806.98	0.547
B20	625219.15	4298343.76	0.665
B21	626176.05	4298329.78	0.801
B22	627264.14	4298304.84	0.682
B23	626231.62	4297312.48	0.478
B24	624211.66	4297337.31	0.560
B25	624245.28	4296339.88	0.399
B26	625164.72	4296315.76	0.297
MB01	626239.02	4300269.01	0.729
MB02	628192.05	4300205.03	0.686
MB03	629074.07	4299182.05	0.369
MB04	628084.06	4298262.07	0.670
MB05	626931.08	4297208.02	0.526
MB06	625228.03	4295695.04	0.242
