# Supplementary material for: Study on the water-richness law and zoning assessment of mine water-bearing aquifers based on sedimentary characteristics
Source: Sci Rep. 2022 Aug 18;12:14107. doi: 10.1038/s41598-022-18403-5 (PMC9388632; doi:10.1038/s41598-022-18403-5)
Supplement: Supplementary file 1 — Supplementary Information. [file 41598_2022_18403_MOESM1_ESM.zip › Raw Data/Fig. 8(b) Interlayer ratio of sandstone and mudstone.txt]

H068	631126.03	4306304.80	1.00
H070	629072.82	4306226.00	0.71
H071	627121.65	4306146.59	0.67
H072	625086.46	4306301.01	1.00
H073	624131.16	4306100.34	0.75
H074	623175.03	4306115.01	0.43
HO77	631142.54	4305317.24	0.67
HO78	629138.75	4305270.10	0.80
HO79	628161.40	4305259.55	1.00
H80	627139.29	4305222.54	1.00
H081	625143.11	4305203.98	0.71
H82	623924.36	4305237.26	1.00
H083	623011.58	4305090.12	3.00
H087	631194.31	4304297.84	0.63
H88	630161.53	4303711.00	0.18
H089	629158.33	4304313.33	0.83
H090	628165.86	4304250.91	0.67
H091	627182.56	4304186.10	0.75
H092	626146.80	4304189.85	0.83
H093	625045.35	4304205.28	0.75
H094	624139.50	4304130.47	0.71
H095	623172.18	4304115.47	0.50
H098	631205.59	4303306.40	0.60
H099	630171.64	4303301.15	0.67
H100	629213.40	4303285.72	0.71
H101	628223.44	4303264.20	0.40
H102	627151.91	4303194.01	2.33
H103	626183.53	4303166.85	0.75
H104	625189.95	4303179.87	1.13
H105	623998.26	4303346.39	1.33
H106	623156.37	4303148.64	1.00
H111	631253.98	4302314.13	0.75
H112	630190.50	4302290.65	1.67
H113	629234.06	4302244.78	0.63
H114	628166.26	4302252.07	1.20
H115	627242.85	4302243.78	2.50
H116	626210.27	4302204.36	1.20
H117	625184.07	4302177.91	1.80
H118	624183.45	4302158.24	1.00
H119	623236.24	4302160.26	0.67
H122	631189.46	4301318.31	1.50
H123	630246.80	4301298.78	0.83
H124	629204.80	4301321.60	0.57
H125	628183.13	4301270.55	0.80
H126	627216.62	4301204.21	0.60
H127	626206.48	4301173.15	1.50
H128	625236.87	4301176.15	1.67
H129	624230.21	4301137.74	1.50
H130	623266.71	4301227.44	1.00
H134	627268.76	4299286.73	0.50
H135	625216.71	4299293.00	0.80
H136	623311.06	4299243.90	0.83
H140	625298.35	4297324.07	0.75
H141	623368.91	4297240.97	0.67
WM02	630154.67	4304745.49	1.20
WM05	626186.98	4304710.23	0.60
WW09	628133.02	4306296.12	1.33
WW10	626163.47	4306105.44	0.57
HK06	624207.63	4298325.18	0.60
HM01	628640.60	4304767.12	0.75
HM02	629648.06	4304762.41	0.67
HM03	630656.32	4304798.50	0.83
HM04	628661.27	4303756.86	0.80
HM05	629697.70	4303797.85	0.71
HM06	630688.69	4303816.52	0.50
HM07	628691.53	4302761.85	1.20
HM08	629729.68	4302747.98	1.33
HM09	630694.10	4302790.29	0.33
HM10	628704.83	4301765.99	0.75
HM11	629668.71	4301793.36	0.75
HM12	630713.60	4301807.57	0.33
HM13	630171.11	4304314.12	0.80
B1	627655.75	4304709.63	1.00
B2	626566.14	4303687.14	1.00
B3	627686.82	4303741.50	1.75
B4	627666.11	4302707.47	1.00
B5	627623.54	4300674.63	0.67
B6	626901.87	4300973.81	1.20
B7	625643.91	4300687.87	1.00
B8	624731.05	4300646.18	1.25
B9	624207.10	4300229.16	0.58
B10	625218.18	4300308.82	3.00
B11	627215.58	4300283.26	1.20
B12	626721.19	4299753.61	0.75
B13	625742.87	4299789.75	0.40
B14	624719.32	4299789.88	0.50
B15	624201.06	4299279.71	0.88
B16	626196.88	4299363.59	1.50
B17	626675.32	4298814.58	0.78
B18	625707.85	4298791.55	0.50
B19	624741.88	4298806.98	0.43
B20	625219.15	4298343.76	1.25
B21	626176.05	4298329.78	1.33
B22	627264.14	4298304.84	1.67
B23	626231.62	4297312.48	0.43
B24	624211.66	4297337.31	0.80
B25	624245.28	4296339.88	0.86
B26	625164.72	4296315.76	0.33
MB01	626239.02	4300269.01	1.50
MB02	628192.05	4300205.03	1.50
MB03	629074.07	4299182.05	0.25
MB04	628084.06	4298262.07	1.50
MB05	626931.08	4297208.02	1.00
MB06	625228.03	4295695.04	0.29
